# Supplementary material for: Feasibility and clinical usefulness of deep learning-accelerated MRI for acute painful fracture patients wearing a splint: A prospective comparative study
Source: PLoS One. 2023 Jun 28;18(6):e0287903. doi: 10.1371/journal.pone.0287903 (PMC10306199; doi:10.1371/journal.pone.0287903)
Supplement: S1 File — (XLSX) [file pone.0287903.s001.xlsx]

## Sheet: DL denoising
Patient number	Age	Gender		AX FS T2								COR T1								COR FS PD
				Bone				Muscle				Bone				Muscle				Bone				Muscle
				Average	STD	MIN	Max	Average	STD	MIN	Max	Average	STD	MIN	Max	Average	STD	MIN	Max	Average	STD	MIN	Max	Average	STD	MIN	Max
1	072Y	F		41.64	10.85	17	81	128.315	13.92	82	165	576.72	36.15	444	676	156.16	13.63	115	200	73.03	15.89	36	120	219.91	11.05	196	252
2	060Y	F		31.67	8.69	13	58	135.34	16.84	86	190	674.94	52.92	411	860	180.19	23.47	138	355	60.61	16.93	26	116	236.96	18.86	179	280
3	047Y	M		33.12	9.96	10	65	127.72	10.76	97	157	641.07	21.06	540	696	172.57	14.7	135	219	60.09	12.5	17	91	200.29	12.47	173	236
4	060Y	F		33.7	12.64	10	81	89.8	9.88	65	121	441.16	43.39	299	552	115.92	10.42	86	148	50.02	11.25	14	90	144.84	10.71	111	176
5	067Y	F		54.01	10.69	19	86	128.42	12.9	81	165	654.01	46.11	386	760	172.85	15.85	128	218	40.58	16.44	14	118	203.23	11.97	164	236
6	031Y	M		55.47	10.55	27	84	137.81	14.84	93	202	784.02	55.46	511	916	204.7	15.94	163	248	75.15	15.92	43	125	245.72	16.69	201	285
7	073Y	F		55.58	16.37	16	147	136.84	13.64	98	175	659.58	32.34	558	774	169.74	15.54	125	226	68.69	11.73	39	103	217.06	14.13	180	259
8	053Y	F		52.24	11.82	19	102	101.39	20.08	28	153	463.4	28.72	339	540	127.46	13.41	85	163	68.06	16.36	28	107	174.77	14.4	124	219
9	070Y	F		38	9.91	11	67	127.61	10.78	100	158	550.62	49.84	289	685	142.54	11.71	104	168	80.88	12.17	56	122	192.87	10.97	161	224
10	061Y	F		36.86	9.86	10	66	75.17	12.19	45	109	382.03	18	322	424	98.54	8.94	77	123	37.25	10.03	16	74	123.05	11.63	96	150
11	057Y	F		32.16	8.85	12	66	92.74	12.27	51	131	395.78	32.19	304	459	107.57	13.81	70	149	41.23	12.1	12	77	138.43	11.27	107	170
12	063Y	F		33.03	8.01	15	55	90.02	10.5	61	126	518.68	28.07	393	589	141.58	16.95	87	186	55.45	11.46	21	98	163.49	12.49	126	195
13	059Y	F		49.35	16.46	5	106	163.26	14.71	124	209	740.05	38.61	566	843	210.33	13.52	168	262	81.43	16.44	32	140	241.3	13.15	206	289
14	085Y	F		53.04	12.39	10	93	121.28	14.36	79	164	578.54	40.77	447	716	172.51	13.53	134	213	82.04	14.28	45	116	225.65	12.64	193	265
15	071Y	F		42.87	13.61	12	94	155.5	14.53	109	195	774.94	58.36	549	939	207.61	16.73	151	250	79.35	20.48	17	159	262.4	13.1	220	295
16	079Y	F		52.07	12.38	22	98	215.47	12.28	181	252	1078.53	74.9	758	1255	293.8	20.29	243	351	118.81	20.68	63	185	411.33	23.29	350	489
17	065Y	F		37.3	6.79	20	60	86.37	10.29	54	116	549.11	23.41	458	607	139.97	11.76	110	172	65.3	14.67	33	104	188.27	11.65	151	215
18	054Y	M		45.76	11.12	19	77	104.08	8.14	84	128	641.24	70.68	428	815	161.63	16.32	110	208	71.34	14.19	29	109	226.51	13.48	187	272
19	046Y	F		25.17	6.49	10	55	122.64	19.07	74	169	518.67	41.05	383	635	156.23	14.81	108	198	41	13.15	10	73	218.38	13.39	188	252
20	075Y	F		39.75	12.16	14	71	108.54	16.97	53	167	484.57	18.74	407	543	126.64	10.47	93	152	35.95	9.17	16	66	154.24	10.35	127	176
21	075Y	F		54.44	14.74	17	101	127.81	14.59	88	164	692.88	63.94	412	841	190.58	16.68	148	253	91.76	17.37	51	133	246.95	14.53	196	283
22	057Y	F		28.53	9.16	4	56	105.19	15.35	51	145	496.39	31.32	390	559	139.85	13.32	92	171	47.61	10.27	15	71	177.68	12.92	124	211
23	066Y	F		23.03	6.51	11	46	87.35	8.64	59	113	409.04	25.61	239	502	98.18	11.26	67	152	32.73	9.63	8	62	131.27	9.54	99	155
24	056Y	F		29.47	9.28	9	58	68.23	9.7	46	111	349.11	38.18	212	444	99.82	14.29	63	144	37.45	10.59	12	71	129.58	12.76	101	161
25	060Y	F		19.84	5.74	7	41	98.05	12.55	70	135	442.27	39.69	318	543	131.18	10.36	101	160	37.53	14.13	5	82	161.58	11.09	127	194
26	077Y	F		12.26	3.58	5	24	53.03	8.49	28	78	311.39	25.37	228	388	68.89	7.63	50	91	21.79	6.35	6	39	92.39	7.9	71	110
27	063Y	M		44.88	10.13	25	81	107.6	10.25	83	147	536.52	42	396	629	146.8	13.29	115	195	53.94	12.19	18	90	180.39	10.71	134	204
28	079Y	F		57.47	11.58	21	89	117.14	15.8	79	161	575.69	51.66	398	744	167.53	13.15	134	208	76.09	16.25	39	124	220.06	15.71	165	259
29	078Y	F		54.2	9.34	27	78	174.8	13.7	128	212	572.95	30.68	472	658	164.08	15.53	116	205	71.85	12.93	32	103	212.47	13.13	186	251
30	067Y	M		35.76	10.13	11	71	118.1	13.78	76	151	637.97	46.97	457	737	173.14	15.62	136	221	53.4	11.93	23	83	207.48	14.18	168	252
31	67Y	M		25.09	7.5	8	51	117.23	23.78	33	195	593.31	35.33	491	688	150.73	17.36	104	204	53.58	12.92	12	93	180.99	19.36	128	264
32	072Y	F		35.83	10.81	5	73	92.44	16.11	44	144	423.13	46.61	292	527	124.45	18.03	76	185	43.26	12.07	7	79	153.56	18.35	91	194
33	059Y	F		34.04	12.73	4	94	90.52	13.41	51	126	440.1	44.35	297	574	113.23	19.76	67	175	47.29	17.4	2	89	149.92	14.14	112	190
34	064Y	F		57.88	11.61	24	92	91.34	11	65	122	502.71	25.01	388	564	140.48	10.38	109	170	75.17	13.43	38	111	185.45	10.86	156	214
35	060Y	M		42.16	13.36	7	89	98.27	12.86	63	139	537.52	45.56	347	648	139.17	9.58	113	168	61.56	11.56	28	88	166.97	9.17	146	193
36	065Y	F		25.96	8.2	6	55	83.94	10.9	46	112	430.71	35.53	296	554	118.72	12.4	82	157	37.47	9.7	6	63	146.24	10.64	114	193
37	067Y	F		22.64	7.97	5	54	88.51	15.53	52	146	468.32	33.11	385	557	120.62	12.38	90	157	41.87	14.43	11	82	142.94	11.74	114	174
38	068Y	F		34.97	8.85	10	82	169.67	12.5	129	215	661.87	36.43	573	770	188.96	16.74	138	238	47.72	18.65	7	94	221.39	16.81	170	273
39	062Y	F		39.62	13.72	11	102	103.17	11.77	66	157	474.49	42.93	294	546	127.41	15.93	87	192	60.51	11.85	30	89	187	11.64	129	187
40	086Y	F		25.82	8.08	4	56	92.12	13.81	48	126	347.13	21	273	402	97.27	14.73	51	141	32.92	11.61	2	62	121.32	11.74	82	154
41	055Y	F		58.93	11.27	32	91	129.42	12.12	92	163	601.91	43.09	338	711	156.99	11.84	121	187	75.53	14.51	33	108	198.56	9.15	177	224
42	054Y	F		21.04	7.16	4	49	61.66	9.87	39	93	321.15	21.34	243	367	88.18	13.5	49	127	26.98	9.85	3	51	104.19	9.9	79	137
43	079Y	F		29.87	10.82	6	64	76.22	14.18	42	154	466.1	43.68	290	563	131.23	13.22	94	168	47.59	15.76	12	88	169.79	14.17	129	206
44	042Y	F		44.88	11.68	10	75	139.5	14.56	105	185	546.65	22.79	468	602	146.74	13.24	113	187	68.5	13.37	39	119	201.69	10.44	178	238
45	060Y	F		32.14	11.93	5	74	90.57	16.1	30	136	412.82	33.31	307	499	105.07	12.54	68	158	34.35	9.76	11	65	148.6	11.86	123	179
46	066Y	F		44.6	12	9	75	112.23	12.63	70	163	608.38	48.63	420	746	165.04	12.35	128	205	78.48	12.27	49	119	209	13.07	170	239
47	060Y	M		26.44	7.73	7	49	67.07	9.73	36	95	424.66	28.63	263	497	109.96	11.23	79	144	58.02	11.51	25	97	154.01	10.19	128	178
48	082Y	F		36.28	11.23	10	74	133.47	16.12	82	179	511.11	31.82	420	611	137.22	14.02	97	215	34.42	11.59	4	67	176.85	12.18	142	218
49	073Y	M		41.6	9.09	17	67	95.62	15.64	61	150	414.99	30.5	311	519	113.7	17.22	64	158	53.53	13.02	22	104	132.96	16.02	114	208
50	067Y	F		33.7	12.64	10	81	89.8	9.88	65	121	441.16	43.39	299	552	115.92	10.42	86	148	50.02	11.25	14	90	144.84	10.71	111	176

## Sheet: Conventional
Patient number	Age	Gender		AX FS T2								COR T1								COR FS PD
				Bone				Muscle				Bone				Muscle				Bone				Muscle
				Average	STD	MIN	Max	Average	STD	MIN	Max	Average	STD	MIN	Max	Average	STD	MIN	Max	Average	STD	MIN	Max	Average	STD	MIN	Max
1	072Y	F		46.61	13.2	15	122	122.61	16.54	76	183	558.54	51.63	360	558	147.25	32.42	62	240	74.97	17.59	33	128	220.52	13.18	182	261
2	060Y	F		34.16	9.95	12	66	135.69	22.96	75	238	656.7	61.94	347	779	173.8	34.57	103	294	63.41	19.73	10	116	234.84	18.18	196	295
3	047Y	M		37.73	11.53	11	85	128.32	11.99	98	161	627.88	33.49	515	735	162.7	27.49	57	225	66.04	18.3	21	124	203.09	14.15	169	236
4	060Y	F		40.78	13.04	11	86	115.62	17.5	70	161	682.68	77	484	841	195.82	32.95	83	302	72.74	19.01	23	150	251.23	17.49	207	299
5	067Y	F		55.77	11.43	30	91	125.6	15.58	32	179	635.5	55.17	473	771	178.35	33.85	94	287	77.97	16.16	35	120	206.62	13.21	174	260
6	031Y	M		54.05	16.43	10	99	137.84	18.61	93	189	765.8	65.7	461	912	193.88	32.2	105	275	72.43	18.61	19	120	245.21	17.61	207	293
7	073Y	F		59.47	19.28	15	192	132.84	15.87	96	186	656.94	70.95	333	783	171.36	30.53	59	249	69.87	15.65	25	108	230.06	13.7	191	268
8	053Y	F		55.21	17.01	8	106	102.99	18.96	60	153	439.32	87.14	69	654	118.12	31.24	27	221	76.46	17.59	27	127	173.64	20.95	128	258
9	070Y	F		37.25	11.01	12	85	130.6	12.9	94	166	516.2	45.66	390	627	143.9	16.53	90	193	54.42	22.67	11	126	192.29	11.13	169	230
10	061Y	F		40.05	11.56	8	69	73.42	10.2	35	104	361.79	36.81	188	455	97.87	16.82	40	161	38.92	11.89	11	78	124.69	12.48	96	161
11	057Y	F		32.27	13.78	1	70	94.2	16.89	41	139	381.47	55.57	223	526	105.8	28.15	12	167	43.27	18.4	0	107	141.11	15.63	105	181
12	063Y	F		35.05	10.76	8	71	92.37	14.24	52	137	508.65	47.42	364	632	135.37	35.64	24	243	55.58	15.39	19	100	165.1	16.24	124	205
13	059Y	F		49.86	19.55	9	112	166.19	19.89	109	229	729.67	53.39	544	866	201.96	30.43	123	288	77.97	15.79	34	119	244.38	18.34	202	307
14	085Y	F		48.57	15.16	6	106	121.61	21	49	183	563.04	49.17	399	694	158.37	24.98	94	241	78.48	15.32	32	118	223.37	18.57	177	270
15	071Y	F		42.33	14.35	7	91	158.26	15.35	116	204	759.73	71.3	556	931	205.39	38.02	60	324	75.52	22.52	21	129	266.27	17.34	217	311
16	079Y	F		68.57	22.39	14	151	216.54	16.25	172	268	1069.07	93.54	709	1335	271.99	44.04	125	376	132.94	28.3	35	213	394.12	24.19	332	470
17	065Y	F		36.93	8.28	13	56	82.01	10.75	53	120	533.47	46.02	395	676	135.6	31.24	56	218	67.98	16.69	21	133	186.12	13.39	137	219
18	054Y	M		46.71	13.5	15	86	103.68	10.33	75	130	642.95	73.16	367	805	164.72	29.87	71	254	71.24	17.39	29	119	225.11	20.11	175	296
19	046Y	F		24.49	6.69	10	43	119.07	18.79	76	190	528.38	43.56	367	641	152.34	23	84	215	40.7	13.17	1	75	211.85	15.76	170	260
20	075Y	F		37.64	12.23	4	78	105	19.22	53	153	485.52	38.84	379	601	118.64	21.72	61	199	37.2	15.15	8	91	153.84	10.14	127	184
21	075Y	F		54.66	14.37	17	107	129.8	17.76	78	215	681.11	89.68	440	875	185	40.84	72	322	92.81	21.67	14	170	246.68	20.56	201	301
22	057Y	F		27.8	12	0	71	106.08	16.24	52	142	488.58	42.67	351	591	133.19	32.24	58	219	50.26	13.81	19	92	176.2	12.11	137	208
23	066Y	F		20.71	5.81	8	42	85.93	11.68	47	125	398.98	31.92	252	484	101.71	18.47	49	164	33.68	12.64	0	75	131.11	9.72	103	156
24	056Y	F		29.24	11.52	1	85	67.54	11.36	34	110	347.16	50.02	183	499	98.97	29.6	20	188	39.42	13.17	8	85	131.3	14.97	88	175
25	060Y	F		22.81	7.92	4	55	96.06	17.55	35	141	429.63	47.61	260	539	127.85	21.55	65	195	42.57	13.62	10	73	160.43	13.25	129	199
26	077Y	F		13.63	5.5	4	38	55.37	11.12	19	93	310.61	33.94	178	429	82.36	21.46	6	139	22.44	7.71	3	47	94.96	9.45	71	135
27	063Y	M		44.96	13.07	8	84	110.95	13.33	69	147	536.53	52.16	369	676	145.33	25.26	91	228	66.3	17.93	25	126	181.42	15.12	136	215
28	079Y	F		56.41	15.79	12	111	119.92	20.71	73	176	576.97	74.92	359	773	170.88	42.14	55	310	84.54	19.52	29	139	224.24	17.78	146	267
29	078Y	F		54.22	15.12	13	101	173.58	13.92	141	217	563.05	51.08	415	699	154.99	31.65	72	229	71.47	17.39	24	126	209.12	16.27	165	267
30	067Y	M		37.47	11.77	2	73	114.5	17.49	72	163	599.75	70.29	424	842	164.09	41.09	61	319	55.21	15.03	15	109	209.1	15.16	176	250
31	67Y	M		27.09	10.05	4	74	116.07	32.23	15	259	559.73	54.45	411	750	137.91	38.09	34	273	58.04	16.08	17	100	180.42	22.36	124	260
32	072Y	F		36.24	12.96	1	73	91.79	16.68	41	140	444.7	69.5	221	596	124.67	36.58	37	241	44.61	12.89	12	80	150.97	14.26	114	189
33	059Y	F		34.24	15.46	2	88	92.89	17.17	19	137	429.64	49.45	270	562	115.93	28.42	23	200	49.25	19.94	0	112	148.4	14.6	90	183
34	064Y	F		55.76	15.48	0	114	96.73	14.76	53	145	489.34	48.11	278	618	124.25	23.9	51	188	75.43	15.33	34	118	183.07	13.13	150	227
35	060Y	M		38.06	15.17	5	84	95.2	20.63	30	147	524.21	49.41	320	627	132.56	17.6	90	176	63.75	17.79	5	118	161.21	12.19	125	202
36	065Y	F		26.78	9.6	4	62	82.26	12.97	47	132	422.02	44.8	292	533	113.99	20.39	62	209	43.72	11.63	8	77	147.56	11.23	120	197
37	067Y	F		26.5	10.96	6	81	85.71	18.74	30	134	420.86	52.44	276	533	120.37	19.51	55	177	44.01	17.78	0	97	143.89	11.89	113	177
38	068Y	F		38.24	11.12	15	90	162.71	15.49	129	215	658.34	57.45	439	814	169.89	33.86	84	297	58.28	21.53	13	135	209.2	19.95	144	268
39	062Y	F		38.04	14.92	0	100	101.35	12.27	72	147	461.94	51.64	267	575	119	27.86	46	199	63.4	16.75	26	123	162.55	13.43	127	194
40	086Y	F		25.63	9.41	6	58	89.33	13.77	52	124	363.24	53.81	197	512	99.51	43.62	0	217	37.94	18.71	0	101	127.08	17.98	83	183
41	055Y	F		63.09	15.17	23	109	123.72	13.22	77	164	572.93	47.95	228	672	141.85	27.66	65	227	72.31	17.48	18	126	197.42	12.13	155	226
42	054Y	F		20.51	8.99	2	56	60.76	16.44	2	104	323.36	40.81	196	457	92.61	32.96	10	202	26.57	9.55	8	63	103.69	10.64	73	138
43	079Y	F		32.55	13.41	0	81	77.28	19.48	14	150	451.42	48.48	284	585	130.86	21.54	77	196	55.97	19.42	0	110	169.85	17.36	115	223
44	042Y	F		44.04	15.59	8	97	138.27	17.14	85	195	543.05	29.59	436	614	141.98	25.61	80	213	67.64	16.18	29	113	199.86	13.98	157	239
45	060Y	F		35.16	16.9	1	103	90.56	18.53	48	141	436.92	43.13	272	548	119.21	31.9	28	198	36.4	10.48	12	63	144.13	13.5	111	178
46	066Y	F		42.89	13.13	7	90	111.91	16.34	67	157	589.05	66.55	361	589	154.61	39.39	35	262	74.08	14.85	27	112	204.98	15.61	152	243
47	060Y	M		27.74	8.44	10	67	68.18	11.47	33	99	419.07	46.59	246	540	109.93	28.1	37	197	59.66	13.5	28	88	156.52	12.49	124	193
48	082Y	F		40.71	16.34	9	95	132.48	23.89	59	208	509.57	44.48	388	639	135.01	29.24	58	268	34.25	13.64	2	69	178.63	13.85	138	234
49	073Y	M		42.74	13.84	2	82	97.4	22.63	39	174	397.32	49.46	241	512	108.59	39.68	1	209	55.67	15.34	15	101	163.25	17.78	122	217
50	067Y	F		36.43	12.44	10	85	92.9	12.8	55	127	430.76	45.42	301	528	109.88	22.53	42	181	51.48	13.65	16	95	147.2	12.87	101	181
