# Supplementary material for: Feasibility and clinical usefulness of deep learning-accelerated MRI for acute painful fracture patients wearing a splint: A prospective comparative study
Source: PLoS One. 2023 Jun 28;18(6):e0287903. doi: 10.1371/journal.pone.0287903 (PMC10306199; doi:10.1371/journal.pone.0287903)
Supplement: S3 File — (XLSX) [file pone.0287903.s003.xlsx]

## Sheet: Conventional
Patient number	Age	Sex		1. Perceived signal-to-noise ratio	2. Image contrast (bony cortex, trabecuale, hyaline cartilage, fibrocartilage, ligament, muscles, tendon, nerves, effusion)	3. Image sharpness (bony cortex, trabecuale, hyaline cartilage, fibrocartilage, ligament, muscles, tendon, nerves, effusion)	4. Artifacts disturbing evaluation (intrinsic)	5. Artifacts disturbing evaluation (motion)	5. Overall Image quality		1. Distal radius fracture	2. Ulnar styloid fracture/bone contusion	3. TFCC injury
				(1) Too noisy for interpretation	(1) One of the structures is not separated.	(1) Poor	(1) Excessive artifacts with distortion of images	(1) Excessive artifacts with distortion of images	(1) Poor		1: Certainly absent	1: Certainly absent	1: Certainly absent
				(2) Noise has an adverse effect on interpretation.	(2) All of the structures are separated, but the contrast is weak.	(2) Fair (structure fully visible but substantial blurring of borders)	(2) Hampered readability due to artifacts	(2) Hampered readability due to artifacts	(2) Fair		2: Probably absent	2: Probably absent	2: Probably absent
				(3) Perceivable noise, but no adverse effect for interpretation.	(3) All of the structures are mostly separated.	(3) Good (structure fully visible but slight blurring of borders)	(3) Slight artifacts without limited readability	(3) Slight artifacts without limited readability	(3) Good		3: Uncertain	3: Uncertain	3: Uncertain
				(4) Neglectable or no noticeable noise.	(4) All of the structures are clearly separated.	(4) Excellent (good depiction of structures)	(4) Neglectable or no noticeable artifacts	(4) Neglectable or no noticeable artifacts	(4) Excellent.		4: Probably present: fracture lines and BM edema visualized, but slight blurring	4: Probably present: fracture lines and BM edema visualized, but slight blurring	4: Probably present: tear (thinning/discontinuity) or intrasubstance signal abnormality visualized, but slight blurring.
											5: Certainly present: excellent conspicuity of the fracture lines and surrounding bone marrow margin	5: Certainly present: excellent conspicuity of the fracture lines and surrounding bone marrow margin	5: Certainly present: excellent conspicuity of the tear (thinning/discontinuity) or intrasubstance signal abnormality
1	072Y	F		3	4	4	4	4	4		4	1	5
2	060Y	F		3	3	3	4	4	3		4	1	5
3	047Y	M		3	4	3	4	4	4		4	5	5
4	060Y	F		3	4	4	4	4	4		4	1	5
5	067Y	F		3	4	4	4	4	4		4	1	5
6	031Y	M		3	3	3	4	4	3		4	5	5
7	073Y	F		3	4	3	4	4	4		4	4	5
8	053Y	F		3	3	3	3	4	3		4	1	5
9	070Y	F		3	4	4	4	3	3		4	4	5
10	061Y	F		3	3	3	4	4	3		4	4	5
11	057Y	F		3	3	3	4	4	3		4	1	5
12	063Y	F		3	3	3	4	4	3		4	1	5
13	059Y	F		4	4	4	4	4	3		4	5	5
14	085Y	F		3	4	4	4	4	3		4	4	5
15	071Y	F		3	4	3	4	4	3		4	4	5
16	079Y	F		3	3	3	4	4	3		4	4	5
17	065Y	F		3	3	3	4	4	3		4	4	5
18	054Y	M		3	4	4	4	3	3		4	4	5
19	046Y	F		3	4	4	4	4	4		5	5	5
20	075Y	F		3	4	3	4	4	3		4	4	5
21	075Y	F		3	4	4	4	4	3		4	4	5
22	057Y	F		3	3	3	4	4	3		4	4	5
23	066Y	F		3	4	4	4	4	4		5	1	5
24	056Y	F		3	4	3	4	4	3		4	4	5
25	060Y	F		4	4	4	4	4	4		4	1	5
26	077Y	F		3	4	4	4	4	3		4	4	5
27	063Y	M		3	4	4	4	4	3		4	1	5
28	079Y	F		3	4	4	4	4	3		4	4	5
29	078Y	F		3	4	4	4	4	3		4	4	5
30	067Y	M		3	4	3	4	4	3		4	4	5
31	67Y	M		3	3	3	4	4	3		4	4	5
31	072Y	F		3	3	3	4	4	3		4	4	5
32	059Y	F		3	4	3	4	4	4		5	1	5
33	064Y	F		3	4	3	4	4	3		4	4	5
34	060Y	M		3	4	3	4	3	3		4	1	5
35	065Y	F		3	4	4	4	4	3		4	4	5
36	067Y	F		3	4	3	4	3	4		5	4	5
37	068Y	F		3	4	3	4	4	3		4	4	5
38	062Y	F		3	4	3	4	4	3		4	4	5
39	086Y	F		3	3	3	4	3	3		4	4	5
40	055Y	F		4	4	3	4	3	3		4	4	5
41	054Y	F		3	4	3	4	4	3		4	2	5
42	079Y	F		3	4	3	4	4	4		5	1	5
43	042Y	F		3	4	4	4	4	4		5	1	5
44	060Y	F		3	4	4	4	4	3		4	4	5
45	066Y	F		3	4	4	4	4	3		4	4	5
46	060Y	M		3	4	4	4	4	3		4	4	5
47	082Y	F		3	4	4	4	4	3		4	1	5
48	073Y	M		3	4	3	4	2	3		4	1	5
50	067Y	F		3	4	4	4	4	4		4	4	5

## Sheet: DL-denosing
Patient number	Age	Sex		1. Perceived signal-to-noise ratio	2. Image contrast (bony cortex, trabecuale, hyaline cartilage, fibrocartilage, ligament, muscles, tendon, nerves, effusion)	3. Image sharpness (bony cortex, trabecuale, hyaline cartilage, fibrocartilage, ligament, muscles, tendon, nerves, effusion)	4. Artifacts disturbing evaluation (intrinsic)	5. Artifacts disturbing evaluation (motion)	5. Overall Image quality		1. Distal radius fracture	2. Ulnar styloid fracture/bone contusion	3. TFCC injury
				(1) Too noisy for interpretation	(1) One of the structures is not separated.	(1) Poor	(1) Excessive artifacts with distortion of images	(1) Excessive artifacts with distortion of images	(1) Poor		1: Certainly absent	1: Certainly absent	1: Certainly absent
				(2) Noise has an adverse effect on interpretation.	(2) All of the structures are separated, but the contrast is weak.	(2) Fair (structure fully visible but substantial blurring of borders)	(2) Hampered readability due to artifacts	(2) Hampered readability due to artifacts	(2) Fair		2: Probably absent	2: Probably absent	2: Probably absent
				(3) Perceivable noise, but no adverse effect for interpretation.	(3) All of the structures are mostly separated.	(3) Good (structure fully visible but slight blurring of borders)	(3) Slight artifacts without limited readability	(3) Slight artifacts without limited readability	(3) Good		3: Uncertain	3: Uncertain	3: Uncertain
				(4) Neglectable or no noticeable noise.	(4) All of the structures are clearly separated.	(4) Excellent (good depiction of structures)	(4) Neglectable or no noticeable artifacts	(4) Neglectable or no noticeable artifacts	(4) Excellent.		4: Probably present: fracture lines and BM edema visualized, but slight blurring	4: Probably present: fracture lines and BM edema visualized, but slight blurring	4: Probably present: tear (thinning/discontinuity) or intrasubstance signal abnormality visualized, but slight blurring.
											5: Certainly present: excellent conspicuity of the fracture lines and surrounding bone marrow margin	5: Certainly present: excellent conspicuity of the fracture lines and surrounding bone marrow margin	5: Certainly present: excellent conspicuity of the tear (thinning/discontinuity) or intrasubstance signal abnormality
1	072Y	F		4	4	4	4	4	4		5	1	5
2	060Y	F		4	4	4	4	4	4		5	1	5
3	047Y	M		4	4	4	4	4	4		5	5	5
4	060Y	F		4	4	4	4	4	4		5	2	5
5	067Y	F		4	4	4	4	4	4		5	1	5
6	031Y	M		4	4	4	4	4	4		5	5	5
7	073Y	F		4	4	4	4	4	4		5	5	5
8	053Y	F		3	3	3	3	4	4		5	1	5
9	070Y	F		4	4	4	4	4	4		5	5	5
10	061Y	F		3	4	3	4	4	4		5	5	5
11	057Y	F		4	4	4	4	4	4		5	1	5
12	063Y	F		4	4	4	4	4	4		5	1	5
13	059Y	F		4	4	4	4	4	4		5	5	5
14	085Y	F		4	4	4	4	4	4		5	5	5
15	071Y	F		4	4	4	3	4	4		5	5	5
16	079Y	F		4	4	4	4	4	4		5	5	5
17	065Y	F		3	4	4	4	4	4		5	5	5
18	054Y	M		4	4	4	4	4	4		5	5	5
19	046Y	F		4	4	4	3	4	4		5	5	5
20	075Y	F		3	4	4	4	4	4		5	5	5
21	075Y	F		4	4	4	4	4	4		5	4	5
22	057Y	F		3	4	3	3	3	3		5	5	5
23	066Y	F		4	4	4	4	4	4		5	1	5
24	056Y	F		3	4	3	4	4	4		5	5	5
25	060Y	F		4	4	4	4	4	4		5	1	5
26	077Y	F		4	4	4	4	4	4		5	5	5
27	063Y	M		4	4	4	4	4	4		5	1	5
28	079Y	F		4	4	4	3	4	4		5	5	5
29	078Y	F		4	4	4	3	4	4		5	5	5
30	067Y	M		4	4	4	4	4	4		5	5	5
31	067Y	M		3	4	3	4	4	3		5	5	5
31	072Y	F		4	4	4	4	4	4		5	5	5
32	059Y	F		4	4	4	4	4	4		5	1	5
33	064Y	F		4	4	4	4	4	4		5	5	5
34	060Y	M		4	4	3	4	4	4		5	1	5
35	065Y	F		4	4	4	4	4	4		5	5	5
36	067Y	F		4	4	4	4	4	4		5	4	5
37	068Y	F		4	4	4	4	4	4		5	5	5
38	062Y	F		3	4	4	4	4	4		5	5	5
39	086Y	F		3	3	3	3	3	3		5	5	5
40	055Y	F		4	4	4	4	4	4		5	5	5
41	054Y	F		3	3	3	4	4	4		5	2	5
42	079Y	F		4	4	3	4	4	4		5	1	5
43	042Y	F		4	4	4	4	4	4		5	1	5
44	060Y	F		3	4	3	3	4	3		5	5	5
45	066Y	F		4	4	4	4	4	4		5	5	5
46	060Y	M		4	4	4	4	4	4		5	5	5
47	082Y	F		4	4	4	4	4	4		5	1	5
48	073Y	M		4	4	4	4	4	4		5	1	5
50	067Y	F		4	4	4	4	4	4		5	5	5
